# Supplementary material for: Higher Adherence to the EAT-Lancet Diets After a Lifestyle Intervention in a Pediatric Population with Abdominal Obesity
Source: Nutrients. 2024 Dec 11;16(24):4270. doi: 10.3390/nu16244270 (PMC11678124; doi:10.3390/nu16244270)
Supplement: Supplementary file 1 [file nutrients-16-04270-s001.zip]

Archive with 1 entries (1 files):
- nutrients-3325051-supplementary.pdf
